# Supplementary material for: RpoE Facilitates Stress-Resistance, Invasion, and Pathogenicity of Escherichia coli K1
Source: Microorganisms. 2022 Apr 22;10(5):879. doi: 10.3390/microorganisms10050879 (PMC9147696; doi:10.3390/microorganisms10050879)
Supplement: Supplementary file 1 [file microorganisms-10-00879-s001.zip]

Archive with 1 entries (1 files):
- microorganisms-1671089-supplementary.pdf
